# Supplementary material for: Genome-Wide Characterization of SNAC Gene Family in Ten Cotton Species and Function Analysis of GhSNAC3D Under Cold Stress
Source: Plants (Basel). 2025 Sep 18;14(18):2894. doi: 10.3390/plants14182894 (PMC12473261; doi:10.3390/plants14182894)
Supplement: Supplementary file 1 [file plants-14-02894-s001.zip › Supplementary Table S1.xlsx]

## Sheet: Sheet1
Supplementary Table S1: Biochemical Characterization of SNAC gene family members
Gene ID	Rename ID	Number of Amino Acid / aa	Molecular Weight / kDa	Theoretical pI	Instability Index	Aliphatic Index	Grand Average of Hydropathicity
Ghe06G05750	GheSNAC4	299	33848.2	6.18	49.9	64.95	-0.636
Ghe03G21670	GheSNAC2	298	33893.4	6.25	49.24	67.79	-0.543
Ghe12G21510	GheSNAC5	281	32517.7	7.71	30.97	66.55	-0.771
Ghe01G06960	GheSNAC1	312	34712.9	9.47	35.31	64.29	-0.677
Ghe04G04450	GheSNAC3	276	31932.3	5.83	41.66	64.35	-0.704
evm.model.Ga06G0450	GaSNAC4	299	33878.2	6.18	48.97	64.62	-0.644
evm.model.Ga01G0708	GaSNAC1	348	38636.3	8.94	36.72	68.3	-0.564
evm.model.Ga12G1197	GaSNAC5	281	32531.7	7.71	30.18	66.9	-0.77
evm.model.Ga03G1406	GaSNAC2	286	33069.3	8.21	31.55	60.98	-0.823
evm.model.Ga04G1773	GaSNAC3	276	31902.3	6.03	43.08	64.35	-0.717
Gohir.D01G053900.1.p	GhSNAC1D	346	38436.1	8.87	37.97	68.12	-0.573
Gohir.A01G066700.1.p	GhSNAC1A	348	38645.3	8.94	37.03	68.85	-0.575
Gohir.A06G046000.1.p	GhSNAC4A	299	33878.2	6.18	48.97	64.62	-0.644
Gohir.D06G046500.1.p	GhSNAC5D	299	33817.1	6.1	50.34	63.65	-0.658
Gohir.D02G079500.1.p	GhSNAC2D	298	33857.3	6.54	48.22	66.14	-0.596
Gohir.D04G033300.1.p	GhSNAC3D	172	19932	9.72	24.67	69.24	-0.712
Gohir.A05G382000.1.p	GhSNAC3A	276	31932.3	5.83	41.66	64.35	-0.704
Gohir.A12G164000.1.p	GhSNAC5A	281	32531.7	7.71	30.18	66.9	-0.77
Gohir.A04G031200.1.p	GhSNAC2A	341	38268	8.89	34.72	65.13	-0.599
Gohir.D05G359800.1.p	GhSNAC4D	342	38337.2	8.85	34.7	66.96	-0.562
GB_A01G0628	GbSNAC1A	348	38694.3	8.82	37.27	68.02	-0.579
GB_D01G0662	GbSNAC1D	348	38665.3	8.87	37.6	67.73	-0.581
GB_A06G0507	GbSNAC4A	299	33878.2	6.18	48.97	64.62	-0.644
GB_D06G0501	GbSNAC5D	299	33817.1	6.1	50.34	63.65	-0.658
GB_D02G0840	GbSNAC2D	298	33843.3	6.25	48.22	66.14	-0.595
GB_A05G4116	GbSNAC3A	276	31932.3	5.83	41.66	64.35	-0.704
GB_D04G0355	GbSNAC3D	276	32034.5	5.67	39.53	63.62	-0.713
GB_A12G1914	GbSNAC5A	281	32531.7	7.71	30.18	66.9	-0.77
GB_D05G3807	GbSNAC4D	342	38324.2	8.85	34.26	66.96	-0.554
GB_A04G0300	GbSNAC2A	341	38310.1	8.88	35.77	66.28	-0.598
TYI42188.1	GtSNAC1A	348	38664.3	8.82	37.27	67.73	-0.582
TYH86834.1	GtSNAC1D	346	38436.1	8.87	37.97	68.12	-0.573
TYI21683.1	GtSNAC4A	299	33878.2	6.18	48.97	64.62	-0.644
TYH65471.1	GtSNAC5D	299	33817.1	6.1	50.34	63.65	-0.658
TYH83009.1	GtSNAC2D	298	33799.3	6.54	46.22	66.48	-0.577
TYI31089.1	GtSNAC3A	276	31941.3	5.93	41.83	64.35	-0.703
TYH75737.1	GtSNAC3D	276	32018.4	5.67	39.53	63.62	-0.725
TYH96604.1	GtSNAC5A	281	32531.7	7.71	30.18	66.9	-0.77
TYH74682.1	GtSNAC4D	342	38301.3	8.85	33.31	68.95	-0.543
TYI32128.1	GtSNAC2A	341	38251.1	8.88	35.89	67.42	-0.565
TYJ48529.1	GmSNAC1A	348	38694.3	8.82	37.27	68.02	-0.579
TYI96438.1	GmSNAC1D	346	38436.1	8.87	37.97	68.12	-0.573
TYJ29144.1	GmSNAC5A	299	33857.2	6.1	49.89	64.62	-0.628
TYI92806.1	GmSNAC2D	298	33857.3	6.54	48.22	66.14	-0.596
TYJ45810.1	GmSNAC2A	298	33949.6	6.16	49.4	67.79	-0.528
TYJ38002.1	GmSNAC4A	276	31932.3	5.83	41.66	64.35	-0.704
TYI86019.1	GmSNAC3D	276	32018.4	5.67	39.53	63.62	-0.725
TYJ05646.1	GmSNAC6A	281	32531.7	7.71	30.18	66.9	-0.77
TYJ38984.1	GmSNAC3A	341	38268	8.89	34.72	65.13	-0.599
TYI85040.1	GmSNAC4D	342	38367.3	8.9	33.97	67.51	-0.563
TYI76108.1	GmSNAC5D	299	33859.2	6.1	50.62	64.62	-0.642
TYH30176.1	GdSNAC1A	348	38694.3	8.82	37.27	68.02	-0.579
TYG82282.1	GdSNAC1D	346	38436.1	8.87	37.97	68.12	-0.573
TYH12296.1	GdSNAC4A	301	34080.4	6.18	48.71	64.19	-0.645
TYG63782.1	GdSNAC5D	299	33817.1	6.1	50.34	63.65	-0.658
TYG78895.1	GdSNAC2D	298	33857.3	6.54	48.22	66.14	-0.596
TYH20411.1	GdSNAC3A	276	31932.3	5.83	41.66	64.35	-0.704
TYG72677.1	GdSNAC3D	276	32018.4	5.67	39.53	63.62	-0.725
TYG90534.1	GdSNAC5A	281	32531.7	7.71	30.18	66.9	-0.77
TYG71809.1	GdSNAC4D	330	36968.7	8.86	33.84	68.52	-0.555
TYH21340.1	GdSNAC2A	341	38264.1	9.02	33.76	67.13	-0.563
Gothu.00005010-RA	GthSNAC3	157	18046.8	9.63	27.76	77.58	-0.412
Gothu.00006174-RA	GthSNAC1	298	33800.3	6.54	48.72	66.48	-0.579
Gothu.00044706-RA	GthSNAC4	276	32073.5	5.84	39.22	63.26	-0.739
Gothu.00007117-RA	GthSNAC2	223	25822.4	9.29	32.74	62.91	-0.845
D5.v1.pred_00022462-RA	GrSNAC1	318	36309.8	9.67	38.52	80.25	-0.448
D5.v1.pred_00031078-RA	GrSNAC4	299	33896.2	6.1	47.5	64.62	-0.654
D5.v1.pred_00026730-RA	GrSNAC2	298	33899.4	6.54	45.81	66.78	-0.588
D5.v1.pred_00038262-RA	GrSNAC3	276	32018.4	5.67	39.53	63.62	-0.725
D5.v1.pred_00016631-RA	GrSNAC5	281	32536.7	8.28	28.59	64.13	-0.795
TURN.01g021290.m01.polypeptide	GtuSNAC1	346	38408.1	8.87	38.78	67.57	-0.565
TURN.06g170680.m01.polypeptide	GtuSNAC5	299	33878.2	6.18	48.97	64.62	-0.644
TURN.03g070920.m01.polypeptide	GtuSNAC3	298	33814.4	8.08	46.2	65.81	-0.596
TURN.04g084080.m01.polypeptide	GtuSNAC4	276	32008.3	5.52	38.39	63.62	-0.72
TURN.02g353450.m01.polypeptide	GtuSNAC2	281	32519.6	7.71	28.02	65.52	-0.789
