# Supplementary material for: Genome-Wide Characterization of SNAC Gene Family in Ten Cotton Species and Function Analysis of GhSNAC3D Under Cold Stress
Source: Plants (Basel). 2025 Sep 18;14(18):2894. doi: 10.3390/plants14182894 (PMC12473261; doi:10.3390/plants14182894)
Supplement: Supplementary file 1 [file plants-14-02894-s001.zip › Supplementary Table S2.xlsx]

## Sheet: Sheet1
Supplementary Table S2: Primers used in this experiment
Primer name	Sequence (from 5’ to 3’)
GhSNAC1A-F-QPCR	ATGGGAGTGCCGGAAACTG
GhSNAC1A-R-QPCR	ATCATCCAACTTGGAGCTACC
GhSNAC1D-F-QPCR	CCTTTGTCAAGTGTTTCAAGCAG
GhSNAC1D-R-QPCR	CCAATCCAAATTCCCGATACC
GhSNAC2A-F-QPCR	GTTTTATCCGACGGATGAAGAG
GhSNAC2A-R-QPCR	TCAATGCATATCGTCGAGTTGG
GhSNAC2D-F-QPCR	ATGACTGCAACGGAGTTACAG
GhSNAC2D-R-QPCR	GAGGTTGTTTTTCGATGCAACC
GhSNAC3A-F-QPCR	TGTGCTTCTCAGCCTATTTCTG
GhSNAC3A-R-QPCR	TCACTTCTTTCTCCCACGTG
GhSNAC3D-F-QPCR	ATGAAGGCAGAGTTAGAGTTGC
GhSNAC3D-R-QPCR	TTTCCAGTATCCGGTTCCAG
GhSNAC4A-F-QPCR	CGTTGTACGGAGAGAAAGAATGG
GhSNAC4A-R-QPCR	TATGTGCGTATGTGCGTATAGG
GhSNAC4D-F-QPCR	GAGAGATCGAAAGTATCCGAAC
GhSNAC4D-R-QPCR	ATTGTCTAACTCGGGGAATGG
GhSNAC5A-F-QPCR	CAGAGTTCGGTGAAAATGAATGG
GhSNAC5A-R-QPCR	TTGGACCCATGTAATCCAACTC
GhSNAC5D-F-QPCR	AATGGTATTTTTTCTCCCCGAGG
GhSNAC5D-R-QPCR	TTTCCTTGCGGTGACTGTTTC
GhUBQ6-F-QPCR	GGAAGACTATAACCCTAGAGG
GhUBQ6-R-QPCR	TCTTCTTTCTCTTCTTCGCACC
GhSNAC3D-F	atttggagaggacagggtaccATGAAGGCAGAGTTAGAGTTGC
GhSNAC3D-R	caccatggtactagtgtcgacACGATTTTTGTTCACTCGGAAATGTTTC
GhSNAC3D-TRV2-F	aaggttaccgaattctctagaAAGTTTGATCCATGGCAGCTTC
GhSNAC3D-TRV2-R	gagacgcgtgagctcggtaccCAAGTTGTTGCTTTTCTTGCCG
GhPDS-TRV2-F	aaggttaccgaattctctagaGCCTGAAGACTGGAGAGAGATTTC
GhPDS-TRV2-R	gagacgcgtgagctcggtaccGCTTTACTCTGATCTGCAGATATTTCA
GhSNAC3D-TRV2-qpcr-F	GCACACCTGGTTTCAGATTC
GhSNAC3D-TRV2-qpcr-R	TTTTTCCAGTATCCGGTTCCAG
