# Supplementary material for: Genome-Wide Characterization of SNAC Gene Family in Ten Cotton Species and Function Analysis of GhSNAC3D Under Cold Stress
Source: Plants (Basel). 2025 Sep 18;14(18):2894. doi: 10.3390/plants14182894 (PMC12473261; doi:10.3390/plants14182894)
Supplement: Supplementary file 1 [file plants-14-02894-s001.zip › Supplementary Table S3.xlsx]

## Sheet: Sheet1
Supplementary Table S3:The Connection between the Database and the Online Website in This Study
CottonMD	https://yanglab.hzau.edu.cn/CottonMD, accessed on 2 May 2025
TAIR	https://www.arabidopsis.org, accessed on 2 May 2025
InterProScan	https://www.ebi.ac.uk/interpro/about/interproscan/, accessed on 10 May, 2025
SMART	https://smart.embl.de/, accessed on 10 May, 2025
ExPASY	https://web.expasy.org/compute_pi/, accessed on 10 May 2025
iTOL	https://itol.embl.de/, accessed on 10 May 2025
MG2C_v2.1	http://mg2c.iask.in/mg2c_v2.1/, accessed on 10 May 2025
MEME	https://meme-suite.org/meme/tools/meme, accessed on 12 May 2025
CD-Search	https://www.ncbi.nlm.nih.gov/Structure/cdd/wrpsb.cgi, accessed on 12 May 2025
PlantCARE	https://bioinformatics.psb.ugent.be/webtools/plantcare/html/, accessed on 12 May 2025
